# Supplementary material for: Exosomes define a local and systemic communication network in healthy pancreas and pancreatic ductal adenocarcinoma
Source: Nat Commun. 2024 Feb 21;15:1496. doi: 10.1038/s41467-024-45753-7 (PMC10881969; doi:10.1038/s41467-024-45753-7)
Supplement: Supplementary file 4 — Source Data [file 41467_2024_45753_MOESM4_ESM.xlsx]

## Sheet: Figure 1d
	Figure 1
	D	Western-blot of Panc-CD63-mCherry pancreas EVs
				mCherry						Ponceau S

## Sheet: Figure 1g
	Figure 1
	G	Western-blot of Panc-ExoBow pancreas EVs
			mTFP				Ponceau S
			phiYFP				Ponceau S
				eGFP					Ponceau S

## Sheet: Figure 2a
	Figure 2
	A	Percentage of cells receiving PDAC exosomes
		Mouse ID	CAFs	Endothelial cells	Immune cells
		245A	11.39	8.87	17.32
		689A	3.44	2.46	5.39
		3673A	2.84	3.95	2.14
		1571A	31.5	28.1	5.81
		2746A	96.2	70.6	12.7

## Sheet: Figure2c
	Figure 2
	C	Rab27a fluorescence intensity per PDAC lesion
		Mouse ID	Rab27a mean gray value
		4312A	3003.78
			3006.64
			4782.6
			4718.76
			4230
			3926.5
			3999.45
			4076.34
			4981.21
			3825.77
			4458.38
			3914.47
			4960.88		Dashed line: median Rab27a fluorescence = 4446
			5662.36
			3776.97
			3859.58
			3711.26
			4781.24
			4432.74
			5902.86
			5491.36
			3694.41
			4968.41
			4287.01
			5955.91
			6885.74
			7646.35
			4151.93
			4446.39
			4073.33
			5203.69
			4221.98
			4153.17
			3521.65
			8410.04
			5136.94
			4731.78
			3578.05
			7759.95
			3657.12
			4608.47
			7433.26
			5390.66

## Sheet: Figure 2d
	Figure 2
	D
			Correlation: Rab27a and aSMA per PDAC lesion. KPC tumor 1									Circular radial profile of the aSMA fluorescence intensity over centered Rab27a high or low PDAC lesions. KPC tumor 1
			Mouse ID	Rab27a (mean gray value)	aSMA integrated intensity
			4312A	4782.6	605765							Mouse ID	Radius	Rab27a - High																							Rab27a-Low
				4718.76	715298							4312A	1.339	6420.57	9578.52	6423.38	11652	3061.33	3259.43	4797.24	4876.62	10740.3	6186.86	12658.8	3546.57	8512.67	7882.95	3394.33	1680	12775.4	8717.05	3530	1541.62	9590.71	10901.9		10075.4	4142.43	10686.8	8376	9282	8062.76	6251.95	8369.05	8169	2745.52	7417.62	6389.81	9990
				4981.21	808768								2.679	7350.39	9479.64	6821.68	11728.6	2942.39	5504.5	4896.18	5124.18	11320.5	6111.43	12256.5	3407.79	10161.8	8814.71	2850.07	1834	11998	8626	4622.36	1659.36	10279.1	10628.5		13925.6	4161.75	9559.57	9083.5	8577.75	8907.29	5824.54	7844.86	8704.64	2824.71	6856.07	6351.75	9339.25
				4960.88	692356								4.018	7127.8	10603.1	6650.1	10870.7	2958.3	6501.27	4909.8	4724.2	11038.3	6026.95	12139.5	3408.7	10805.5	9519.9	2912.32	1740.9	10746	8644.2	5094.73	1723.57	9848.38	10158.4		16352.6	4390.7	9303.72	9695.05	8853.85	9729.97	5880.42	7707.98	8994.08	2818.7	6139.12	6818.98	9683
				5662.36	427603								5.357	6777.27	9992.08	7080.62	11554.1	3344.33	7266.33	4862.31	4352.65	11342.5	6229.46	11224.9	3907.23	10641	10590.1	3176.15	1809.06	10489.8	7854.46	5500.73	1532.85	9881.29	9672.98		18386	4318.94	8635.31	8845.56	8779.42	9483.29	6242.62	7652.69	9151.31	2706.04	6262.65	7155.33	10143.4
				4781.24	736430								6.696	6687.38	10446.3	7186.55	11234.8	3513.3	7227.84	5009.32	5505.6	10476.6	6170.43	11131.8	4297.83	11739	9346.02	3543.02	1801.75	10530.4	8351.59	4938.38	1709.85	10045.9	9907.79		19190.9	4782.95	8154.98	9416	8848.18	10150.5	6515.83	7768.23	8540.65	2642.82	6577.22	7373.03	10651.2
				5902.86	607060								8.036	6637.29	10080.1	7590.24	11946.5	3751.49	6918.85	4988.12	5930.51	10101.3	6230.75	11612.2	4764.26	12783.6	8204.59	4038.59	1874.05	10711.4	8191.01	5288.25	1606.71	9871.3	10418		19466.2	6341	8106.01	9335.84	8486.92	9723.46	7380.49	7191.79	8527.42	2740.06	6742.52	7365.64	10574.4
				5491.36	511065								9.375	6810.2	9519.66	7975.11	11766	3869.34	7167.1	5187.81	5724.34	9772.46	6853.29	11922.1	4959.39	13736.5	7955.27	4227.49	1949.89	10715.9	8090.95	5533.4	1637.93	10369.1	10927.7		19363.6	8650.7	7404.96	9507.53	8484.51	9964.99	8219.44	7329.84	8645.09	2971.38	6844.76	7532.7	10731.6
				4968.41	1038075								10.714	6787.53	9640.59	8762.08	11782	3909.46	7039.25	5301.49	6162.99	9895.56	6874.65	11691.8	5210.68	13333.5	7750.75	4457.45	2385.62	10855.6	7995.6	6115.49	1595.27	10180.4	10335.2		19908.1	10324.5	7384.02	9532.41	8188.71	9742	8620.89	7290.99	8490.18	3103.38	6639.01	7145.93	10113.9
				5955.91	707994								12.054	6964.98	9399.99	9377.65	11830.1	3926.51	7133.08	5259.19	5771.14	9715.3	6807.88	11614.9	5239.68	13705.5	7464.15	5129.05	2796.36	10857.6	7494.73	6305.26	1631.98	9953.21	9684.36		20379.9	11063.9	7392.63	9668.44	8055.33	9493.25	9076.55	7541.15	8604.69	3410.41	6487.88	7342.74	9460.28
				6885.74	537990								13.393	7439.14	8981.62	9845.03	11669.3	3975.99	7121.27	5347.65	5690.12	9357.92	6942.79	11140	5545.17	13371	7848.55	4922.34	3090.38	11347.7	7665.81	6836.81	1618.87	10519.2	8610.29		21222.9	12128.2	7279.04	9919.84	8341.59	9679.41	9356.81	7854.37	8465.47	3582.87	6192.33	7352.26	9520.81
				7646.35	554479								14.732	7092.37	8891.3	10223.1	11984.5	3902.55	6993.54	5313.13	5828.73	9217.54	7153.14	10706.2	5872.65	12973.4	7830.37	4979.14	3844.89	10884.6	7711.79	7291.06	1592.07	10904.9	8201.09		21120	11963	7742.49	10257.2	8027.41	9824.52	9566.3	8133.77	7823.52	4037.42	6440.42	7191.71	9072.55
				4446.39	916004								16.071	7093.07	8433.86	10716.4	11883.8	3921.11	7175.1	5499.82	5986.03	9424.71	7172.4	10511.6	6294.15	12825	8267.83	5569.22	4313.48	11020.5	7076.42	7981.98	1643.03	11107.5	7631.62		19947.7	12524.6	8078.72	10132.5	8073.51	9884.88	9618.65	8012.12	7644.01	4391.44	6409.19	7219.35	9138.43
				5203.69	767706								17.411	7494.76	7876.57	11337.1	11223.2	3848.18	7481.12	5631.43	5943.7	9371.35	7285.26	10786	6720.47	12909.7	9279.09	5495.22	4744.12	10963.8	7039.42	8449.8	1704.36	11168.3	7308.98		19571.9	13554.9	8052.95	9941.03	8123.98	10695.3	9556.15	8307.37	7516.93	4922.5	6577.29	7211.51	9107
				8410.04	513798								18.75	7374.28	7883.88	11840.1	11222.5	3515.9	7292.09	5790.45	6084.87	9725.4	7352.15	10318.7	6999.55	13141.5	9982.66	5403.84	5336.5	10854.1	6965.62	8961.62	1919.11	11103.6	7167.26		18967.8	14763.5	8509.39	10036.1	8275.82	11734.5	9411.92	8315.58	7376.77	6427.35	6577.24	7448.41	9231.47
				5136.94	505544								20.089	7409.01	8039.07	12268.1	11508.3	3365.76	7350.37	6105.33	6009.49	9965.94	7413.64	10212.2	7179.81	13227.7	11147.3	5463.7	5851.12	10804.1	6738.5	10362	2102.83	10992.3	7360.06		18608	15432.3	8558.69	10193.6	8409.48	12935.2	9298.27	8232.01	7263.23	7040.65	6743.92	7161.32	9135.51
				4731.78	496158								21.429	7012.88	8162.03	12707.6	11137.6	3293.79	7335.7	5960.87	6196.73	10304.4	7356.14	9971.38	7354.88	13252	11964.1	5525.91	6101.99	10755.6	6749.16	10942.5	2216.29	11019.9	7301.75		17253	16848.1	8989.6	10189.5	8259.45	14025.1	8966.65	8269.93	6894.73	6897.61	6818.83	6807.83	8945.49
				7759.95	600152								22.768	7202.61	8153.46	13203.2	10825.1	3280.91	7399.01	6383.94	6097.69	10045.3	7328.02	9637.19	7754.39	13468.9	12007.6	5637.9	6543.73	10965.8	7246.43	11060.8	2623.52	10775.6	7051.37		16231	17619.5	9554.74	10082.2	8667.51	13736.3	8988.81	7980.57	6998.75	6883.16	6836.32	6953.12	8777.87
				4608.47	672590								24.107	7445.61	7917.36	14170.4	10924.9	3443.72	7387.97	6366.98	6096.69	9809.9	7330	9421.22	8253.45	13088.7	12264.4	5738.41	6641.58	10565.2	7132.64	11291.2	3048.67	10738.2	7071.83		15285.4	18207.3	9811.33	10342.3	8727.69	13286.3	8950.25	7797.13	7203.36	6750.94	6784.2	6931.03	8847.55
				5390.66	418006								25.446	7589.08	8367.61	14294.1	11280.4	3639.22	7374.64	6773.37	6176.41	9882.81	7209.28	9009.69	9014.38	12261.3	12942.5	5685.29	6878.29	10765.2	7424.62	11572.8	3309.07	10831.8	7111.26		14804.2	17768.9	9475.46	10397.5	9098.14	12063.5	9056.81	8164.56	7314.96	6989.83	6887.65	6882.75	8740.09
				4458.38	800609								26.786	7451.26	7997.56	14484.4	11126.1	3867.21	7458.52	7102.18	6252.09	10038.6	7110.37	8853.42	9067.78	12595.4	13257.4	5863.84	7126.76	11149.3	7435.06	11664.9	3535.86	10851.4	6804.34		14936.9	18598.4	9656.69	10420.6	9296.38	11441.5	9323.8	8219.22	7518.63	7646.21	6784.97	6955.26	8750.85
				7433.26	604167								28.125	7519.41	7960.99	14451.4	11180.9	4142.82	7598.66	7781.79	6298.39	10486.8	7498.97	8721.63	9723.58	11889.1	13217.9	6064.41	6891.82	11370.9	7764.13	11902.6	3709.49	11307.1	6777.76		14810.9	18734.7	9874.65	10576.4	9136.45	10695.7	9026	8249.89	7953.43	7768.42	6882.19	7456.99	8839.91
				3003.78	1015643								29.464	7954.11	8354.31	14889.6	11809.3	4317.74	8003.05	7988.43	6422.73	10438.8	7658.76	8627.1	10153.8	11940.7	13464.1	6039.77	7035.53	11588.5	7830.94	11700.7	3998.41	11417.7	6909.65		15135.5	17253.8	10155.9	10857.8	9099.62	11649.8	9080.77	7851.87	8222.05	7828.67	6968.34	8042.6	8971.79
				3006.64	851767								30.804	8118.45	8300.44	14913.4	12469.8	4474.24	8440.16	8032.54	6416.79	10887.8	7433.31	8649.92	10238.2	11931.4	13782.8	6209.6	7356.48	11636.6	8133.49	11943.4	4455.44	11695.5	7074.66		15231.7	16160.7	10525.3	11018.3	9652.72	15289.6	8880.6	7679.14	8632.27	7971.79	6732.61	9526.32	9126.84
				4230	1079565								32.143	8444.15	8177.65	17150.8	12855	4611.94	8348.95	8344.73	6719.54	10837.6	7391.65	8107.11	10128.8	12098.6	14175.1	6358.04	7802.32	11486.2	7736.34	12140.4	4635.89	11966.9	7374.01		14777.5	15647	10407	11015.7	9828.89	16351.9	9176.89	7921.81	8757.99	8419.94	6781.56	11127.9	9873.05
				3926.5	808953								33.482	8769.77	8016.1	18124.9	13645	4697.27	8189.09	8281.92	6646.55	11014.2	8012.18	7867.8	9913.86	12169.2	14603.1	6478.49	7841.43	11291.5	7549.74	11768.1	4957.68	11912.5	7667.34		14845.9	15744.8	10783.7	11798.4	9844.94	18316.9	9173.71	7931.19	9210.22	8614.59	6764.29	12564	10260.6
				3999.45	807740								34.821	8740.53	7967.33	17300.2	14056	4762.5	7847.57	8469.84	6780.81	11370.5	8686.75	8153.03	9259.05	12398.1	14188.4	6873.09	7928.22	10821.4	7752.46	11734.6	5067.29	11876.8	7594.65		15506.9	15724	10795.8	12119	9967.64	23000	8945.82	7906.35	9257.05	8592.07	6766.82	14314.4	11266.4
				4076.34	1008112								36.161	8763.33	8264.23	16674.7	14340.3	4993.57	8227.12	8536.23	6731.25	12057.4	8841.35	8427.77	8899.68	13423	13602.6	6598.16	8135.36	10949.8	7601.35	11200.4	5220.47	12080.7	7928.05		15257.8	16313.4	10982.1	12138.9	10182.8	23594.7	8965.05	7950.62	9246.66	9212.65	6728.7	14705.4	11157
				3825.77	650834								37.5	8958.29	8569.34	13848.8	14212.9	5055.51	7735.41	8627.14	6797.1	12539.9	8105.79	8316.39	8339.16	13702.8	13366.4	6962.65	8322.36	10497.9	8266.26	11657	5383	11992.5	8024.03		15245.8	17278.6	10921.5	11550.4	10340.5	20125.9	9217.59	7719.36	9325.04	9718.78	6808.69	16130.7	10950
				3776.97	535255								38.839	8993.25	9069.94	12391.5	13395.3	5071.08	8357.41	8712.45	6779.24	12885.8	8274.53	8147.26	8388.27	13684	12124.7	7215.42	8280.63	10358.5	8515.56	12021.2	5894.21	11962.1	8082.47		16129.4	16655.2	11203	11326	10065.8	16951	9123.64	7781.5	9283.05	10113.9	6884.99	17865.4	11284.3
				3859.58	693533								40.179	9433.58	9096.79	13481.5	13122.6	5246.32	8713.6	8854.26	6801.46	13033.1	8142.41	8232.81	8353.2	13119	11424.3	7612.99	7898.21	9870.05	8641.33	11776.6	6253.93	11806.2	8239.39		16379.6	14908.3	11068.6	11290.5	10163.3	16210.4	9014.92	7788.26	9283.9	11154.7	6638.71	17886.6	11307.2
				3711.26	638586								41.518	9612.06	9378.88	12954.7	12806.4	5464.69	9982.22	8961.83	6879.64	12779.2	8122.96	8327.4	7974.72	13112.1	11080.5	7986.11	7756.98	9473.68	8800.38	11925.8	6795.56	11498.3	8595.32		16347.8	13814.1	12249.2	10932.5	10277.7	15541.4	8924.6	7735.47	9265.23	11126.6	6486.25	17803.2	11265.8
				4432.74	549854								42.857	9723.8	9664.75	12123.9	12711	5831.71	9764.84	9060.69	6957.21	12584	7690.62	8497.16	8163.64	13307.3	10805.9	8462.65	7837.95	9145.94	8712.82	11876.5	6981.18	11744.1	8618.33		15841.4	14166.8	13401.7	10714.5	10130.6	14614.9	9252.34	7697.99	9278.77	10452.8	6537.68	17810.9	10757.3
				3694.41	918602								44.196	9603.66	10186.3	13021.7	12813.8	5935.86	8466.02	9428.43	6925.15	12869.9	8237.5	8658.72	8278.78	13215.7	10666.8	8867.42	7608.91	8839.64	8447.21	11682.5	7514.74	11464.7	8477.93		15319.1	13979	13512.1	10732.8	10397.2	13936.6	8808.68	8134.74	9303.31	10311.7	6752.48	16548.2	11049.1
				4287.01	961132								45.536	9233.45	9964.49	12685.1	12719	6182.15	8050.94	9355.79	6930.59	13229	8239.63	8900.14	8182.52	13191.9	10141.2	9444.55	7479.21	8459.25	8506.47	11777.4	7801.83	11704	8588.89		14739.2	13785.5	14139.6	11138.3	11038.2	14008.5	9119.83	8303.28	9253.86	10107.4	6752.65	16165.2	10934.9
				4151.93	848644								46.875	9029.11	9666.84	11795.5	12456.5	6488.02	7545.57	9222.14	7009.98	15291.8	8475.23	9143.3	8307.76	13082.2	10529.7	9882.84	7386.75	8187.31	8342.53	11908.6	7906.52	12084	8525.3		14783	13890.2	16363.9	10642.7	10444.9	13918.4	9138.09	8455.83	9720.15	9908.82	6830.41	15794.7	11390.3
				4073.33	702328								48.214	10999.3	9418.38	11727.9	12301.6	6766.43	7694.44	9082.37	6922.22	17500	8563.84	9385.46	8032.21	12651.8	13143.9	10590.2	7656.65	7831.75	8424.64	11855.7	8105.53	12090.9	8788.82		15206.6	13675	16805.8	10259.1	11425.2	13622.1	9210.24	8670.09	9606.66	10223.8	6837.74	15083	11125.9
				4221.98	712132								49.554	11633.4	9727.06	11752.7	11662.2	7105.65	7512.22	8969.92	6895.23	18150.4	8512.91	9313.4	7954.42	12234.6	14732	11019.1	7960.82	7814.04	8526.46	11698.9	8170.77	12015.6	8865.06		14835.3	13648	18353.4	9952.83	12006.3	15114.5	9148.89	8554.07	9901.85	10770.3	6847.06	15405.4	11644.4
				4153.17	868012								50.893	11011.1	9728.05	11723	11300.7	7233.61	7525.77	8764.42	6843.37	19193.8	8245.22	9406.47	7626.41	12739.5	14772.7	11267	7936.19	7653.57	8869.68	12003.4	8204.31	11844.1	9099.29		15179.6	13328.5	18272.7	10274.2	11980.2	16869.1	9081.4	8518.11	9950.26	10873.1	6726	16663.8	12660.2
				3521.65	631057								52.232	10819.8	9543.62	12318.6	11380.9	7363.73	7711.47	8723	7021.19	19982	8554.09	9587.85	6908.5	12404.1	14279.8	11245.8	7481.95	7305.87	9089.29	11920.4	8438.16	12152	9416.51		14862.5	13720.4	19896	10846.8	11600.8	17330	9051.11	8501.82	10333.2	10447.4	6914.81	17015.2	13591.5
				3578.05	463621								53.571	10687.3	9782.58	12837.8	11488.7	7488.72	8144.26	8663.09	7253.93	17798.6	8966.06	9581.97	6639.4	12560.9	13429.5	10877.6	7545.66	7099.89	8904.92	11932.4	8281.87	12078.4	9376.14		14109	14211.6	20719.4	10980.1	12295	17360.1	9055.2	8293.4	10346.8	10219.9	6968.21	14851	14313.9
				3657.12	762760								54.911	9850.89	10051.9	12436.9	11509.6	7650.76	7933.66	8540.21	7187.46	16198.6	8819.09	9244.45	6449.24	13067.3	12844	10610.8	7542.63	6800.49	8572.53	12226.9	8241.19	11258.7	9352.75		13891.9	14903.5	22228.1	11078.5	12006	17949.7	8726.59	8230.59	9989.58	9944.4	7185.68	14748.3	14492.5
				3914.47	680384								56.25	9940.24	10218	12251.5	11668.7	7601.82	7988.31	8361.66	7101.75	16131.4	9478.81	8993.41	6670.92	12870.8	12356.8	10186	7298.11	6906.89	8541.32	12285.9	8257.04	10525.2	9557.71		14373.8	14102	20621.1	10554.8	11633.3	17162.7	8630.77	7887.71	9841	10176.3	7070.01	14258.5	12586.8
													57.589	10180.8	10273.9	11928.9	11797.2	7491.65	8147.84	8286.64	7207.85	15254.8	9403.3	8732.57	6912.45	13113.9	12192.1	9402.13	7546.12	6945.34	8189.06	12162.5	8359.08	10287.4	9755.83		14740.7	12699.3	20610	10437.7	11271.3	16528.8	8599.61	7810.42	9954.9	9938.94	7087.65	13214.2	13154.3
													58.929	11047.6	10489.1	11477.7	11649.6	7097.06	8472.77	8202.3	7392.9	16215.5	8684.54	8378.68	7534	13096.5	12152.4	7969.87	7885.01	6916.2	8009.84	12345.9	8067.04	10784.4	9878.59		15854.7	12211.1	23461.8	10476.5	10879.2	16827.2	8350.16	7922.15	9843.71	9474.11	7161.24	12931.7	13084.6
													60.268	11207.1	10481.7	11316.3	11747.8	6907.3	8173.02	8204.24	7670.67	17678.6	8783.82	8318.82	7886.31	13290.8	12278.3	6776.14	7937.95	7396.23	8073.05	13230.4	8002.06	10611.2	9958.96		16246	11963.3	24020.5	10230	11293.4	17085.6	8225.01	7983.47	9634.39	9692.31	6932.89	13208.6	13243.3
													61.607	11361.2	10389.2	11155.6	12392.1	6932.41	8756.96	8227.68	7688.69	17173.1	9064.27	8189.22	7952.52	13586.7	12149.6	7073.21	8091.71	7385.51	8294.39	16375.2	7673.56	10880.3	9689.39		16041.1	11613	22755	10433.9	11903.8	15813	8277.59	7949.69	9766.36	9636.3	6779.54	13955.8	14600
													62.946	11563.8	10279.2	11068.6	12623.9	7325.35	9004.85	8476.62	7755.58	18250.7	9544.33	7863.78	7560.31	13513.7	12217.2	7421.3	8212.22	7137.39	8539.42	16603.7	7138.17	11349	9574.45		16177.1	11268.3	22638.8	10587.2	12299.8	15561.4	8224.98	8327.52	9821.76	9538.55	6748.19	14182.3	15058.3
													64.286	10838.1	10697.7	11432	13049.2	7207.9	9624.06	8680.85	7647	18545.2	9640.28	7786.82	7293.55	13419.5	11638.9	7259.04	8524.72	7280.42	8581.36	14838.7	7112.79	11793.3	9733.21		15525.4	11096.8	22025.4	10891.8	12879.4	15483	8290.66	8362.03	9863.63	10028	6675.35	13807.7	15019
													65.625	10800.8	10551.9	11746.8	13013.2	7007.75	9466.98	8609.95	7804.15	17597.8	10545	8116.88	7141.01	13255.7	12172.7	6925.64	8508.93	7332.82	8861.49	12281	7047.61	12122.7	9871.18		15451.4	11467.3	21258.6	10963.9	13232.2	15955.4	8541.41	8264.48	9872.99	10419.3	6825.22	14089.5	14703.4
													66.964	10130.8	10328.2	11838.4	12615.2	6909.05	9617.27	9076.76	7910.89	17571.3	10788.7	8346.49	7212.95	12874.6	12850.5	7144.12	8409.13	7064.85	9210.63	11606.8	6980.42	11842.4	10010.7		15250.9	12123.2	20186	10881.5	12601.4	16014.3	8968.64	8464.46	9541.86	9977.19	7486.42	13841.8	14180.4
													68.304	9609.12	10321.5	12507.9	12295.6	7048.08	10195	9898.26	7764.09	19588.5	10753.2	8639.36	7105.52	12969.2	12566.5	6946.33	8061.14	6950.21	9181.37	12078.9	7011.82	11100.5	10126.7		14990.3	12239.3	20935.7	10859.1	12754.4	15165.4	8964.79	8558.88	9559.16	9647.89	7937.8	13561.3	14382
													69.643	9468.09	10063	12293.6	11810.6	6923.54	9662.47	10896.6	8049.67	18589.2	10583	8882.02	7209.27	12529	12604	7260.37	7913.05	6791.57	9637.95	11948.3	6883.51	10959	9930.99		15190	12294.1	19355.5	10982.5	12703.2	14559.4	9031.84	8810.6	9228	9756.54	8379.83	13295.5	14557.2
													70.982	9151.66	9683.3	12276.2	11092.2	6612.03	9627.86	11582.6	8079.25	18838.5	9636.58	9045.93	7189.48	12426.5	12325.4	7542.85	7477.68	6611.48	9604.23	12654.4	6529.23	11393.1	9922.52		15487	12594.3	19411	11406.8	12551.8	14990.5	9074.6	8818.89	9612.56	9760.8	8166.61	13951.7	14764
													72.321	8626.79	9861.34	12506	11007.4	6749.58	10030	11433.2	8186.04	18050.4	9234.94	9001.58	7346.43	12386.7	12099.9	7555.97	7327.69	6688.44	9641.48	12478.9	6270.36	11313.2	9636.54		15677.1	12539.9	19936.2	11225.8	12316.8	14590.7	9391.75	8738.91	9755.87	9789.81	8139.92	13653.1	15841.4
													73.661	8477.87	10354.3	12967.1	11033.8	6877.15	9679.32	10584.4	8010.67	18446.1	9225.62	8633.14	8095.04	12863.2	12108.2	7676.9	7043.17	6794.36	9582.77	12322.1	6017.17	11564.9	9464.97		16370.1	12418.9	20908	11227.1	12657.7	15055.3	9297.73	8415.76	9367.21	10563.2	8114.71	13762.3	16850.4
													75	8652.72	10546.1	13112.7	11344.2	7186.73	9751.1	10178.2	7910.25	18359.9	9027.63	8362.24	7991.33	12653.7	11876.5	7489.68	7264.59	6871.35	9573.06	12355.6	5899.63	12031.4	8910.74		17314.1	12737.4	19034.5	11299.5	12542.9	14940.1	9261.86	8237.02	9379.34	10983.8	8516.11	13901.8	15933.1
													76.339	8978.22	11019.3	12457.2	11365.2	7522.5	10036.4	9633.17	8076.5	18008.6	8953.87	8283.94	8053.96	12751.9	11679.4	7369.73	7341.08	6725.8	9832.42	11956.9	5793.76	12359	8579.28		16551.1	13045.7	18789.7	11110.2	12743.7	13888.4	9172.02	8140.54	9363.07	11724.2	8495.5	14357	14757.7
													77.679	8635.46	11405.5	12024	11100.6	7449.94	10143.8	9373.49	8173.43	17875.7	9537.9	8334.61	7739.47	12860.4	11822.7	7279.98	7332.03	6589.47	9842.41	11495	5510.38	12342.1	8684.47		15853.1	13324.6	19172.4	10982.6	13055.1	14314.8	9041.41	8351.67	10117.1	11988.1	8542.98	14307.3	15169
													79.018	8639.62	10965.5	11573.3	10968.4	7138.68	10418.2	9189.16	8288.13	17055.8	9912.52	8376.74	7443.84	13070	11591.5	7322.07	7639.56	6419.42	9930.78	11002.5	5456.46	12559.1	8827.58		16009.3	13172	20024.4	11319.2	12990.7	14292.6	8972.01	8851.47	10450.8	11681.1	8561.28	14687.2	15610.1
													80.357	8704.69	10793.4	11336.5	11078.1	6693.83	10446	9583.14	8379.63	18054.2	10407.2	8200.15	7391.71	13241	11273.4	7260.81	7631.53	6430.93	9251.45	10184.2	5007.11	12613.6	8985.49		15796.6	12925.8	21347.4	11586.1	13353.9	15019.1	9238.63	9015.86	11062.4	10630.6	8490.31	15256.2	15639.5
													81.696	9103.45	11725.5	11543.9	10956.4	6277.01	9976.93	9889.33	7988.94	18075.5	10008.3	8449.01	7672.3	13245.1	11384.4	7134.36	7788.86	6507.69	8971.18	9785.62	4506.96	12010.6	9043.24		15780.8	12681.2	21601.7	11713.6	12866	15782	9229.92	9354.09	11196.8	9969.9	8178.14	15085.3	15355.2
													83.036	9554.65	12312.6	11308	11161.3	6159.73	10216.2	9338.83	8040.23	17650.1	9943.16	8554.38	7553.66	13104.5	11373.7	7151.18	7735.18	6761.53	8491.62	9726.55	4195.59	11359.2	8962.25		16267.2	12860.4	22179.6	11313	12193	15322	9065.57	9370.82	10797.3	9478.3	7927.37	14996.1	15562
													84.375	9334.71	12855.3	11184.8	11187	5993.22	10523.6	9492.27	8463.84	15718.8	9465.32	8281.07	7600.71	12852	11146.7	7089.48	7734.63	7074.86	8585.12	9685.46	4104.37	11428.2	9157.66		16238.6	13373	21913.7	11334.9	11983.4	15565.2	9221.52	9261.86	10631.5	9180.45	7982.35	14661.8	14904
													85.714	10030.8	12753.5	11397.4	10956.2	5933.7	10619.1	9481.21	9265.35	15294.6	10283.8	8305.54	7266.72	12830.4	11466.6	7019.41	7382.48	7392.54	8683.78	9378.26	4220.91	11579.7	9173.35		16320.6	13262.5	20868.4	11771.6	12413.1	15250.7	9368.08	8883.15	10473.8	8896.38	8136.75	14776.1	14680.5
													87.054	10120	12112.2	12158.1	10411.6	5918.63	10742.6	9661.3	9575.28	15437.4	11044	8066.68	7647.61	12715.2	11815.6	6923.18	7371.87	7417.58	8376.97	9594.69	4764.76	11412	9237.14		16901.2	13071	19472.7	11715.9	12678.2	15622.5	9524.67	8885.36	9914.58	8698.59	7944.51	14254.5	14574.9
													88.393	9620	12008.2	12741.1	10429.2	6078.71	10648.9	9617.91	9630.92	15769.9	11010.1	7784.05	7908.41	12581.2	11832	6865.81	7390.35	7362.04	8350.65	9749.26	5235.69	11268.4	9484.66		16511.5	12875.9	17953.9	11777	12640.7	15471.7	9467.85	8594.51	9462.16	8618.07	7661.05	14094.3	14358.3
													89.732	8918.72	12055.4	13006.9	10229.1	6099.89	10644	9899.17	10279.6	16336.8	10777.7	7532.45	8187.27	12560.3	11771.9	6906.24	7294.24	7247.81	8229.31	9649.68	5144.78	11314.8	9359.35		16104.8	12917.8	17201.3	11595.8	12433.6	15621.9	9585.85	8323.14	9193.64	9074.95	7500.41	13904.9	14079.6
													91.071	7982.08	11770.4	12277.8	9982.13	5983.97	10620.5	9326.92	9780.4	16578.3	10547.5	7232.44	8106.05	12831	11587.3	6946.98	7313.54	7047.22	8299.63	10019.8	5071.04	10974.2	9628.02		16138.6	13043.5	16005.4	11945.4	12177.1	16304.6	9720.7	8245.17	9211.16	9101.73	7664.01	14267.8	13832
													92.411	7572.3	11808.4	12181.8	9996.18	6023.14	10701	9584.73	8614.06	15872.2	10542.1	7092.77	8487.72	13069.2	11382	7050.09	7369.87	7116.85	8329.14	10272.3	5313.26	11126.6	9724.2		17057	13137.1	15668.4	12057.8	11653.9	16713.8	9770.55	8031.52	9377.67	8831.11	7663.5	14162.2	15050.3
													93.75	7322.02	12343.8	11992.4	10003	5888.17	10625.8	9585.84	7987.89	15645.1	10337.4	7404.74	9011.63	13504.2	11722.4	7004.09	7313.78	7336.74	8377.66	10494.1	5353.27	11023.3	9320.99		17376.6	12550	14556.4	11875.7	11403.2	16109.5	10259.6	7870.65	10261.7	8650.83	7767.07	14137.5	15621
													95.089	7089.38	12419	11588.6	9879.87	5924.56	10557.5	9455.17	7825.92	15932.5	10627.3	7581.96	8758.54	13316	11628.6	7018.45	7432.69	7439.33	8280.63	10266.3	5548.78	10976.2	8741.89		17426.2	12418.6	13913.7	11391.7	11106.3	16074.5	10034.1	7498.2	11220.8	8436.44	8251.54	14900.3	15827.6
													96.429	6848.53	12416	11467.8	9717.91	5938.91	10827.9	9138.48	8257.62	16560	11056.7	7718.41	8806.07	13273.3	10969.7	7087.64	7607.63	7458	8434.28	10307	5697.69	10665.5	8848.78		17893.4	12038.5	13655.2	11487.8	11289.9	15225.6	9869.8	7581.13	10893.2	7955.75	8264.84	14771.4	16018.6
													97.768	7121.6	12341.8	11329.1	9663.8	6133.73	10909.4	8912.7	8522.86	15734.5	11392.9	7849.58	9051.88	13419.8	10995	7120.03	7538.1	7386.67	8351.59	9981.59	5885.1	10526	8492.79		18080.8	11851.8	14384.4	11655.2	11245.3	14969	9632.58	7499.79	10371.2	8127.54	8534.67	14069	15390.6
													99.107	7377.43	11994	11495.4	9638.4	6099.98	11172.8	8798.72	8961.76	15943.1	12089.9	7941.66	9340.47	13615.3	10977.3	7209.11	7754.41	7407.05	8558.54	9738.69	6360.57	10361	8494.82		18623.7	11905	13978.9	11641.5	11436.5	15210.5	9809.83	7683.87	10217.6	8311.13	8652.46	13997.9	15001.8
													100.446	7128.73	11930.3	11417.9	9395.59	6284.5	11466.6	9267.86	8865.82	15801.1	12725.2	8030.54	9304.42	13633.4	10969.4	7413.74	7779.85	7180.75	8661.11	9618.84	6787.4	10651	8340.84		17183.2	11724.9	12949	11451	12003.4	15734	10018.2	7996.69	10231.6	8324.26	8799.6	13890.3	14627.1
													101.786	7492.53	11758.1	11050	9243.91	6386.88	11439.1	8963.08	8763.71	15968.1	12742.7	8000.88	9634.8	13283.6	10836	7327.66	7645.61	7076.41	8184.85	9537.25	7070.12	11024.3	8112.88		15218.4	11580.8	12825.8	11885.4	12346.4	15265.7	9856.16	8043.97	10050.5	8382.93	8710.13	13874.3	14988.7
													103.125	7767.62	11467.4	10980.1	9459.12	6511.43	11420.4	8806.24	9200.05	15571.6	13296.1	8055.06	9916.55	13109.8	10591.1	7262.84	7580.34	7048.61	8527.45	9436.73	7011.68	10889.7	8005.36		14219.8	11429.2	12626.1	12121.6	12539.9	15710.9	10283.9	8013.78	10216.3	8796.77	8940.91	13540	13722.5
													104.464	8272.91	11214.7	10922	9586.02	6902.75	11423.1	8368	9093.37	14876	12332.6	8342.21	9720.33	13106.8	10529.8	7493.71	7605.93	7168.49	8697.07	9292.92	6918.87	11286.5	8059.05		14252.6	11599.4	12809.7	11962.3	13161.6	15988.1	10104.7	8053.42	10259.8	8959.13	8843.24	13721.3	13856.8
													105.804	8680.52	10792.2	11285	9265.12	6930.26	11187.3	8405.53	8738.92	14827.5	11229	8219.91	9561.32	13058.7	10595.8	7531.81	7640.51	7628.37	8705.76	9027.67	6873.94	11698.2	8336.31		14289.6	11260.3	12502.6	12562.3	13043.4	16263.1	9735.71	8009.25	10915.8	8952.31	8599.53	13925.7	13556.7
													107.143	8908.25	10492.9	11674.9	9652	6824.21	11148.9	8567.67	7997.17	14694.6	10860	8389.62	9437.5	13870.3	10321.7	7533.87	7507.14	7571.11	8731.52	9124.64	6770.2	11598.7	8495.82		14314.6	11087.7	12976.7	12770.1	12910.4	16583.2	9377.41	7532.83	10140.7	9267.71	8279.29	14213.9	13058.2
													108.482	8398.12	10273.3	11908.5	9796.35	6560	11053.2	8421.36	7490.93	14402.6	10592.1	8320.58	8856.22	13462.9	10534	7634.84	7583.02	7360.24	8668.21	8496.17	6767.97	11468.6	8365.47		14590.1	11169.1	13044.7	13233.3	12384.2	16129.9	9252.62	7442.13	10333	9402.94	8083.02	15103.2	13619.9
													109.821	8866.76	10192.4	11700.7	9671.57	6189.57	11022.1	8527.64	7180.4	14182.3	10484	8319.63	8595.29	13254.1	10868.7	7796.11	7465.55	7557	8564.15	7888.16	6631.53	11197.6	8277.65		14508.5	11301.7	13181.2	13593.3	12165.1	16550.2	9194.4	7431.5	10786.2	8857.26	8014.42	15201.5	13934
													111.161	8882.62	10032.7	11661.3	9733.96	5966.95	11335	8241.69	7294.04	13823.5	11433.2	8174.3	8706.08	13847.7	11188.8	8056.28	7533.99	7647.39	8482.65	7777.35	6736.43	11174	8013.91		14350.5	11784.8	13217.3	13342.4	12269.8	16204.1	9418.61	7490.05	11209.7	8906.05	7999.93	14703	13967.3
													112.5	8812.48	9835.21	12132.5	9357.25	5844.77	12041.6	8164.22	7211.93	13900.2	10638.4	7858.64	8726.71	13949.7	11044.9	8297.12	7570.98	7779.49	8447.32	7942.46	6627.02	10824.5	8144.36		13893.8	12242.9	13147.8	13305.2	12271.9	15740.6	9552.43	7465.35	11730.8	8816.38	8049.78	13688.2	14648
													113.839	9103.3	9432.54	12125.3	9165.64	5583.01	11648	8769.02	7342.25	13895.7	10226.2	7650.9	8780.42	13664.4	11271.6	8311.11	7695.36	7784.41	8323.36	8107.3	6536.57	11339	8356.62		13844.2	12532	12978.7	13354	12294.4	15492.9	9607.41	7459.02	11866.9	8624.13	7696.19	13906.4	14048.4
													115.179	9524.01	9583.08	12144.2	9216.12	5648.83	11539.3	9384.19	7553.34	13479.5	10223.3	7773.9	8863.02	13484.6	11359.1	8341.62	7698	7558.76	8515.25	8236.38	6514.83	11628.4	8362.63		13661.4	12487.5	12914.6	13358.1	12119.6	14713.9	9682.74	7479.78	11835.1	8677.27	7776.59	13672.1	13739.8
													116.518	9317.65	10135.8	11843.6	9171.13	5547.74	11613.9	9725.17	7471.39	13320.6	10266.8	7721.87	9102.22	13406.5	11469.6	8301	7768.53	8092.52	8581.07	8054.6	6409.39	11962	8591.43		13805	12708	12484	12606	11996.4	14300.5	9515.24	7414.17	11533.1	8597.47	7728.67	14049	13294.4
													117.857	9502.65	10481.2	11492.9	9161.63	5573.14	11296.9	10089.8	7162.48	13370	10261	7786.66	9318.56	12984.7	10945	8208.91	7641.79	8129.53	8875.77	7973.6	6277.22	12020.1	8769.88		13465.9	12838.8	12347.2	12521	12071.9	14407.5	9389.98	7452.22	11287.1	8523.67	7716.81	14471	13527.4
													119.196	9170.56	10218.6	11164.6	9057.84	5584.09	11322.5	9564.7	6788.31	13672.7	9894.92	7957.01	9446.08	12510.9	10797.9	8234.96	7586.94	7450.03	9154.18	8430.42	6266.03	12674.7	8864.3		13352	12814.2	12756.2	13376.1	12194.6	15254.8	9260.18	7423.72	11022.5	8412.3	7841.85	13861.4	13727.5
													120.536	8968.47	9994.5	11166	9070.33	5702.35	11594.4	9008.51	6647.63	13940.2	9655.97	7960.78	9238.62	12309.2	10595.7	8282	7610.68	6943.93	9041.57	8396.77	6415.25	12519.9	8914.37		13257.9	13053.5	12658.2	13663.9	12140.1	15356.6	9136.54	7488.85	11123.2	8470.1	7915.43	13428.3	13716.1
													121.875	9205.81	9726.27	11259.5	8967.81	5788.44	11699.1	8742.1	6581.4	13587	9598.56	8100.63	8901.75	12725.7	10550	8205.7	7465.62	6732.21	8808.47	8400.99	6397.18	12265.8	8927.25		13406	12782.8	12115.7	12834.8	12211.3	15874.2	9319.27	7481	10810.8	8348.5	7838.65	13764.5	14607.7
													123.214	9048.22	9966.02	11304.1	9298.5	5775.05	11845	8409.25	6645.72	13206.5	9384.63	8050.07	8592.41	13503.7	11014.3	8186.93	7441.79	6981.73	8889.17	8284.27	6325.89	12432.7	8816.26		13921	12762.7	12010.4	12157.6	12179.2	15578.5	9326.99	7583.16	10319.6	8220.43	8091.76	13390.1	14404.9
													124.554	8800.77	9867.98	11398.8	9398.61	6068.19	11466.2	8324.53	6511.96	12937.1	9680.61	7928.31	8535.7	14105.6	10940.2	8181.74	7404.36	7216.91	8949.79	8272.18	6304.73	12666.7	8554.45		13915.9	12386.5	12064.8	11391	12218.9	14944.3	9382.08	7414.59	10110.8	8451.8	8182.7	13335.6	13866.1
													125.893	8880.5	9111.64	11352.4	9250.75	6009.47	11075.6	8199.79	6391.47	13008.1	9756.64	8052.89	8283.31	14256.8	10682	8224.62	7180.32	7422.77	8916.89	8637.17	6396.76	12528.9	8312.45		13515.7	12144.2	12656.6	11285	12383.1	14963	9523.52	7369.45	10476	8918.76	8428.2	13140.6	13529.4
													127.232	9103.73	8737.78	11510.5	9430.16	5996.29	11239	7912.96	6259.8	13355.2	10227.4	7956.94	8400.98	14490.2	10486.9	8098.59	7202.22	7529.96	8770.63	8954.04	6346.15	12493.3	8247.12		13426.7	11992.9	12910.3	10990.4	12038	14378.1	10528.5	7437.57	10587	9413.36	8807.45	13186.7	13254.7
													128.571	8819.25	8698.6	11883.3	9615.28	5896.91	11090.1	7651.25	6391.54	13052.8	10924.6	7995.26	8248.16	14200.2	10334.1	8016.64	7259.33	7574.76	8551.24	9183.23	6141.01	12518.2	8359.55		13738.8	12290.1	13677.4	10884	11757.4	14624.3	11283.9	7537.85	10406.7	9528.44	9191.85	13057.6	13330.5
													129.911	8753.78	8807.68	12166.9	9751.15	5787.02	11059.6	7400.6	6518.94	13289.8	10912.1	8018.79	8085.59	13850.4	10415.9	8056.32	7024.49	7683	8666.84	9298.94	6072.84	12278	8352.19		13355.3	12918.1	14079.5	11280.8	11326	14544.6	10457.8	7409.13	9991.47	9627.86	9169.41	13009.7	13439.6
													131.25	8690.61	8984.05	12264.9	9743.09	5848.26	11456.3	7309.04	6520.35	13676.2	10644.7	7639.92	7793.32	14193.6	10169.1	8275.54	6949.58	7651.41	8753.81	9379.12	5863.47	12512.9	8365.5		13453.7	12980.8	14233.8	11081.5	11218.2	14804.9	10255.7	7419.1	9821.94	9731.56	9030.07	12707.2	13862.6
													132.589	8528.04	9298.47	12546.1	9915.9	5840.82	11771.9	7590.51	6538.58	13787.6	10650	7525.4	7865.06	14392	10333.6	8111.95	6829.09	7705.03	8818.3	9033.42	6011.25	12619.2	8054.96		13581.4	12844.1	14287	10972.1	11004	14689.6	10151.8	7396.15	9810.74	9830.72	8681.86	12491	13897.2
													133.929	8498.96	9591.45	12932.7	9555.49	5819.85	11913.9	7777.67	6410.11	13665.5	10081.3	7548.77	7892.09	14620	10623	7982.33	6760.23	7432.29	8610.04	8927.56	6288.74	12683.8	7958.87		13582.4	13511.9	14660.3	11600.2	11093.3	14075.1	10231.9	7278.39	9735.23	9716.01	8419.52	12371.3	13536.7
													135.268	8479.49	9760.15	12717.7	9495.05	5883.71	11527.9	8314.79	6541.19	13492.1	10236	7529.7	7598.1	14178.8	11161.5	7753.65	6848.05	7327.22	8570.02	9112.65	6090.81	12654.1	8004.58		13717	13152.9	14694.8	12245	11232.4	13582.3	10434.7	7336.72	9951.01	9804.21	8060.8	12209.9	13330
													136.607	8334.28	9648.85	12626.5	9550.9	5933.59	11607.3	8467.49	6388.19	13241.6	10376.9	7339.07	7347.2	14808.2	11573.1	7767.57	6933.75	7550.01	8831.03	9106.96	6004.02	12551.8	8214.6		13804.5	12683.4	14896.7	12742	10996.4	13550.3	10613.5	7515.97	9581.96	9990.06	8020.76	11798.6	12949.1
													137.946	8311.19	9666.81	12661.4	9647.35	5861.05	11180.2	8378.35	6158.48	13327.4	10110	7392.71	7199.74	14779.1	11663.4	7574.75	6807.11	7718.79	9088.11	9058.38	6001.99	12405.6	8242.59		13376.4	12633.9	14545.5	13233.8	10547.5	13033.6	10546.2	7465.09	9389	10434	7928.5	11774.7	12829.2
													139.286	8264.78	9571.81	12444.5	9676.93	5983.97	11125.1	8441.47	5972.34	13812.8	10191.3	7273.07	7000.34	14547.9	11800.6	7699.87	6824.01	7685.54	9190.14	9128.12	5940.25	12139.5	8484.4		12899.4	12941	14597.2	13137.6	10358.8	12533.8	10342.8	7112.28	9817.39	9934.94	8197.24	11432.7	12880.8
													140.625	8290.68	9743.48	12219.5	9706.56	6081.74	11236.1	8407.41	5762.42	13848.6	10106.9	7054.85	7022.57	14231.3	12023.1	7539.14	6900.28	7713.74	9237.2	9082.66	5903.39	11941.7	8587.52		12902.5	12855.1	14696.8	12463.2	10257.5	12091	10028.2	7077.08	9952.19	9827.82	7983.86	11370.3	12915.3
													141.964	8972.33	9556.56	12373.5	9613.85	6023.51	11024.5	8054.85	5612.8	13736.8	10094.3	7061.68	7008.32	14253.9	11967.5	7365.68	6723.32	7676.05	9416.79	8932.12	6085.94	11936.2	8598.81		12975.5	13248.4	13941.3	13053.8	10076	11719.9	10171.8	6907.92	9892.75	10127.1	7939.18	11587.7	12673.3
													143.304	9195.37	9697.22	12291	9626.93	6156.57	11265.9	7892.72	5481.4	13657.2	10297.2	7055.14	7206.3	14092.1	11431	7394.84	6811.82	7612.87	9551.2	8620.08	6179.33	12424.7	8457.6		13300.5	13269.2	13737.5	12535.2	9888.5	11913.5	9990.3	6793.55	10130.7	10122.5	7771.24	11617	12351.6
													144.643	9156.77	9661.51	12051.5	9581.53	6267.95	11353.6	7917.68	5491.63	13468.5	10541.3	7061.71	7378.45	14495.3	10901.1	7521.56	6869.08	7621.98	9417.23	8487.37	6146.73	13009.7	8391.88		13242.9	13381.9	13462.5	12355.5	9907.94	11736.3	9966.84	7014.79	10078.8	9959.83	7787.74	11472.4	12368.9
													145.982	9139.56	9791.27	12137.8	9571.65	6107.69	11166.5	8144.93	5585.83	12799.5	10417.2	7156.35	7457.98	14590.8	10854.6	7605.57	6981.17	7553.78	9140.87	8237.11	6204.08	12864.1	8235.45		13213.4	13716.5	13009	12406	9749.76	11865.9	9963.44	7153.87	9852.15	9531.4	7797.3	11467.9	12098.5
													147.321	9158.69	9856.92	12277.7	9305.57	6182.26	11234.4	8435.56	5549.12	12745.8	10628.2	7199.12	7693.26	14414.7	10665.6	7634.39	7184.48	7537.88	8840.63	8272.69	6134.44	12619	8091.83		13475.1	13751.2	13198.1	12525.5	10014.2	11961.1	9592.26	7319.73	9793.38	9460.65	8179.95	11396.7	12092.7
													148.661	9660.22	10165.6	12072.9	9224.68	6325.02	11395.6	8398.81	5518.01	12176.7	10527.2	7306.43	7783.83	14494.5	10330	7805.8	6888.98	7583.35	8487.97	8406.71	6142.67	12223.6	7988.91		13765.7	13757.3	12991.8	12470.6	10230.4	11965.8	9684.28	7367.44	9657.07	9413.57	8581.14	11394.6	11907.7
													150	8832.9	8896.45	12320.5	9674.71	6980.04	11724.6	8803.25	6842.45	12243	10979.8	7003.73	7964.46	13231.7	10558.9	7936.57	6597.03	7243.75	8526.49	8370.67	6672.91	12022.3	7735.12		14213.9	13337.5	12524.6	10937.3	9738.09	12012.9	9116.32	7292.56	9204.33	9073.09	7848.18	9478.11	12407.4
			Correlation: Rab27a and aSMA per PDAC lesion. KPC tumor 2									Circular radial profile of the aSMA fluorescence intensity over centered Rab27a high or low PDAC lesions. KPC tumor 2
			Mouse ID	Rab27a (mean gray value)	aSMA integrated intensity							Mouse ID	Radius	Rab27a- High																	Rab27a- Low
			4313A	3030.54	193249							4313A	56.25	2349.52	2528.84	4478.58	2845.93	1675.92	2464.69	1793.24	4403.44	2101.07	3246.84	2342.69	1906.62	2516.32	3750.74	3186.13	4098.36		3370.79	4271.62	1710.15	4649.57	4250.61	5398.5	3334.04	2535.65	3173.49	2904.4	3472.17	4619.71	2950.65	3899.91	3774.88
				3057.77	212338								57.589	2290.31	2596.45	4682.94	2844.22	1856.14	2439.11	1839.71	4458.69	1979.16	3314.22	2143.13	1758.6	2605.06	3841.73	2939.67	4260.6		3639.42	3775.66	1674.38	4568.41	4370.08	5350.87	2913.73	2514.61	3294.77	2862.69	3601.31	4411.5	3010.97	3833.18	3963.86
				4000.88	272929								58.929	2293.55	2621.86	4919.48	3036.56	2034.8	2470.81	1912.14	4598.46	1839.49	3314.47	1742.52	1801.39	2210.08	3601.42	2573.86	4598.57		3949.27	3434.21	1712.8	4673.37	4599.15	4623.44	2828.87	2603.4	3505.04	2835.37	4291.62	4261.81	3040.54	3995.04	4152.71
				2102.68	267202								60.268	2127.03	2557.59	5177.24	3184.23	2230.82	2521.44	1904.45	4270.56	1793.49	3293.29	1787.97	1716.7	1900.52	3505.89	2287.66	4794.66		4088.66	3369.49	1712.4	4794	4875.15	4377.8	3012.53	2577.18	3383.76	2790.6	4308.44	4610.77	3005.19	3903.54	4299.2
				4242.01	252766								61.607	2015.38	2370.47	4679.27	3238.03	2510.36	2377.88	1890.57	3773.28	1732.95	3357.89	1525.17	1667.28	1950.89	3466.18	2365.16	4970.21		4033.02	3338.45	1581	4756.9	4597.26	4186.67	2911.51	2554.24	3291.99	2989.29	4042.22	4745.7	2953.34	4002.36	4082.54
				3127.65	164692								62.946	2012.1	2236.95	4139.92	3484.61	2785.65	2242.24	1842.01	3548.16	1622.08	3359.07	1253.01	1892.44	2440.98	3402.02	2265.7	4759.62		3997.39	3407.08	1513.78	5132.74	4487.84	4050.38	3020.36	2419.68	3257.49	3078.94	4078.46	4856.85	2935.36	4174.51	3508.16
				3778.19	155180								64.286	2023.62	2172.93	4316.71	3588.96	2849.53	2265	2052.11	3832.96	1549.31	3352.06	1142.25	1992.3	2422.6	3459.71	2103.94	4112.81		3763.46	3171.26	1506.02	5159.08	4350.22	4294.62	3059.72	2406.68	3839.43	3403.4	3830.53	4432.92	2888.28	4457.57	3478.43
				4696.03	144876								65.625	2011.96	2486.63	4158.19	3561.63	2743.12	2206.03	1903.68	3750.82	1620.25	3445.97	1161.17	1966.09	2433.77	3443.87	2096.79	3731.9		3513.52	3382.13	1530.6	5239.64	4489.95	3964.47	3151.41	2258.29	3879.27	3415.37	3550.63	4362.26	2841.42	4678.45	3831.47
				3618.45	237285								66.964	2042.85	2627.91	4204.02	3661.04	2719.04	2241.69	1926.53	3852.97	1721.07	3372.21	1280.55	1878.89	2335.86	3463.62	2152.18	3366.81		3507.29	3571.66	1478.15	5091.82	4356.26	3854.4	3418.78	2346.8	4268.02	3046.15	3446.71	4256.79	2758.12	4791.46	3813.01
				2239.04	235306								68.304	2180.85	2707.08	4300.61	3566.3	2340.04	2249.65	2064.38	3934.3	1753.1	3399.26	1258.95	1739.24	1849.54	3618.86	2472.91	3362.65		3632.6	3783.29	1440.42	5307.11	4144.61	3518.88	3599.93	2740.22	4324.28	2923.96	3319.39	4194.54	2678.54	5136.82	3724.63
				1822.41	90806.3								69.643	2133.93	2871.15	4428.88	3388.04	2297.11	2166.6	2112.9	4177.53	1865.47	3287.87	1552.11	1733.57	1794.91	3777.77	2884.09	3324.41		3769.36	3864.81	1410.82	5484.68	4286.15	3615.72	3576.24	2908.38	4605.9	2746.43	3469.32	5161.03	2863.29	5361.1	3734.72
				3052.18	125020								70.982	2314.12	3276.16	4392.55	3417.11	2113.5	2093.03	2198.89	4369.67	1984.23	3092.33	1493.91	1779.77	1839.51	3508.34	2838.64	3334.96		3984.55	3665.21	1366.38	5388.29	4027.4	3743.22	3724.17	2955.58	4702.72	2749.89	3494.92	5400.93	2872.21	5531.16	3702.42
				7281.77	145819								72.321	2547.27	3508.33	4240.03	3332.39	2145.55	2053.06	2154.39	4739.27	2041.48	3047.13	1609.2	1675.63	2089.51	3311.89	2882.35	3178.74		4147.93	3473.4	1374.9	5189.18	4042.68	3908.52	3949.81	3100.82	4657.32	2855.51	3790.6	4747.67	2688.61	5827.55	3701.49
				6941.93	169117								73.661	2360.75	3485.65	4197.61	3640.64	2103.34	2138.9	2216.77	4479.47	2130.75	2993.26	1590.54	1660.74	1987.46	3250.8	2933.05	3250.47		4093.7	3382.12	1344.14	4985.72	3990.85	3717.38	4415.12	3100.88	4443.2	3040.93	3473.89	5165.02	2598.36	6006.43	4392.51
				2647.9	344535								75	2207.07	3327.25	4071.89	3819.17	2103.37	2110.99	2233.83	3899.87	2048.16	2968.17	1634.76	1875.87	2163.13	3082.26	2587.32	3747.48		4627.29	3380.09	1270.33	4627.42	3962.67	3663.98	5041.36	2822.32	4397.91	3239.53	3340.06	4885.05	2580.52	5789.84	4624.65
				2575.74	247749								76.339	2125.89	2936.02	4029.5	3799.25	2112	2147.02	2082.69	3899.54	2004.31	2942.85	1557.73	2206.35	1949.72	3143.08	2447.36	3568.85		4702.46	3059.09	1282.04	4717.28	3878.03	3384.66	5500.36	2769.68	4713.74	3662.74	3115.05	4379.89	2300.42	6015.69	4752.43
				4903.54	159631								77.679	2121.63	2602.36	4158.67	3653.39	2151.59	2103.24	2158.12	3745.71	1821.51	2903.44	1593.21	2569.76	1998.13	3030.72	2513.48	3398.34		4905.22	2888.4	1340.44	4685.52	3764.73	3402.67	6128.3	2805.58	5427.64	3741.3	3009.83	3724.72	2243.75	6688.94	4690.48
				5199.29	167406								79.018	2052.43	2362.15	4024.37	3610.7	2221.47	2175.53	2052.94	3559.35	1742.11	2746.88	1494.88	2690.31	2065.65	2935.07	2781.6	3390.9		4902.96	3033.61	1392.29	4776.55	3557.2	3446.52	6312.52	2691.54	5820.86	3463.59	2919.27	3692.39	2149.76	7510.64	4307.36
				2571.26	234294								80.357	2158.47	2326.07	3868.76	3751.44	2338.84	2119.73	1946.07	3488.87	1679.82	2667.7	1467.25	2873.61	2120.5	2917.7	2865.57	3294.54		4620.84	3200.54	1413.55	5091.04	3782.15	3436.42	6226.58	2443.7	5742.33	3062.8	2980.25	3646.12	2291.36	7425.78	3964.4
				2172.7	274769								81.696	2181.06	2324.28	3713.6	3691.27	2306.4	2052.11	1992.51	3383.04	1659.38	2569.98	1480.31	2780.37	2264.73	2949.51	2767.69	3410.55		4765.63	3318.2	1371.3	4845.52	3823.89	3455.41	6357.98	2529.38	5770.17	3068.21	2995.63	3748.12	2312.71	7410.78	3929.25
				3380.51	215556								83.036	2375.22	2611.2	3610.14	3995.72	2360.14	2126.74	1893.81	3259.38	1504.5	2467.41	1457.41	2859.51	2202.72	2833.95	2895.75	3234.77		5076.79	3339.18	1382.72	5063.12	3990.02	3590.78	6004.39	2536.08	5451.34	3077.92	2794.2	3899.48	2337.37	7355.61	3827.7
				2946.59	217490								84.375	2438.59	2862.57	3290.81	4229.48	2452.34	2024.8	1878.25	3311	1499.96	2190.35	1447.32	2837.87	2218.45	3018.96	2952.07	3103.72		5246.06	3282.16	1431.4	5052.75	3928.3	3863.96	6204.9	2764.53	5902.23	3105.59	2779.5	3799.96	2235.94	6714.21	3854.18
				1981.26	371363								85.714	2352.6	3213.08	3167.21	4799.77	2480.17	2095.87	1966.49	3069.88	1503.82	1981.73	1441.07	2919.97	2112.53	3027.82	2842.06	3100.57		5543.61	3322.1	1536.42	4733.06	3637.54	3839.63	5823.13	2795.97	6276.62	3347.11	2676.25	3607.74	2291.97	6401.82	4074.5
				2027.32	248471								87.054	2248.91	3079.51	3152.74	4760.81	2488.51	2093.97	2118.92	3031.91	1481.47	1804.18	1492.96	2464.22	2132.12	2930.79	2926.91	3062.45		5917.99	3284.68	1596.74	5008.94	3625.65	3883.15	5641.25	2937.55	6819.27	3566.12	2666.4	3519.18	2435.63	6431.54	4158.37
				3026.13	203637								88.393	2380.67	3228.85	3123.04	4294.76	2470.55	2097.74	2012.72	2943.67	1476.68	1560.6	1720.57	2312.83	2085.78	2976.32	3146.69	3197.99		4914.5	3351.14	1555.43	5343.91	3537.74	4007.7	5474.19	3333.18	7224.94	3515.45	2648.51	3726.13	2361.21	6139.66	4144.38
				3692.09	208050								89.732	2476.83	3344.96	3060.31	4413.3	2521.27	2110.62	1989.68	3011.55	1481.59	1360.73	1665.13	2413.33	2378.59	2964.08	3191.92	3185.24		4491.59	3416.93	1523.14	5302.08	3800.85	4032.56	5310.75	3446.33	6261.73	3564.1	2595.96	3851.3	2394.79	6281.16	4043.47
				2166.92	244778								91.071	2592.16	3488.07	3045.64	3980.78	2480.39	2160.94	1981.57	3098.98	1478.07	1347.93	1668.62	2630.68	2431.86	2976.92	3120.44	3301.86		4365.77	3444.02	1497.66	5278.38	3897.48	3884.49	4934.83	3722.09	5390.39	3613.28	2757.39	3789.75	2458.68	6484.99	3909.04
				2988.4	179052								92.411	2581.34	3301.4	3186.27	4011.34	2465.87	2123.67	2096.8	3095.67	1454.56	1368.3	1737.88	3137.31	2325.47	3042.36	2987.9	3230.06		4338.8	3559.59	1465.41	5398.58	3912.09	3828.94	4683.98	4164.31	5355.87	3564.57	3076.94	3718.1	2470.87	6175.28	3994.82
				3264.01	223439								93.75	2592.08	3291.23	3295.96	3946.02	2403.71	2122.64	2069.09	3163.34	1542.82	1323.81	1834.44	2809.02	2327.33	3049.9	2997.65	3160.63		4986.49	3736.47	1524.11	5433.27	3988.2	4086.15	4352.65	4396.78	6171.28	3454.31	3084.13	3464.47	2353	5876.53	3782.06
				2575.2	391191								95.089	2647.17	3163.5	3512.89	4077.13	2372.21	2171.57	2099.43	3198.24	1551.86	1255.01	1812.94	2784.7	2263.86	3116.01	3133.88	2966.54		5104.26	3663.34	1447.16	5467.83	3844	4009.58	4117.55	4396.22	6488.38	3474.31	3105.74	3214.37	2399.32	6003.53	3815.94
				2979.3	283906								96.429	2676.14	2996	3651.02	3920.52	2334.1	2198.41	2028.14	3168.68	1581.74	1220.29	1860.17	2847.81	2303.59	3052.7	3200.69	2955.35		4772.36	3753.45	1367.3	5410.13	3965.12	3822.26	4305.89	4555.76	6145.89	3605.5	3063.52	2962.21	2334.84	6187.26	3735.72
													97.768	2695.6	3158.3	3767.64	3730.49	2376.94	2258.06	2097.39	3210.64	1572.9	1261.15	1849.86	2668.18	2330.54	2985.5	3121.95	2924.21		4772.11	3777.47	1302.06	4995.93	3931.98	3587.23	4065.62	4986.7	6433.04	3589.12	2999.44	2835.13	2359.88	5982.43	3835.81
													99.107	2725.74	3625.74	4029.96	3523.1	2354.94	2288.12	2148.57	3344.39	1453.32	1336.51	1873.37	2681.14	2450.55	2910.2	3167.11	2951.69		4922.68	3739.31	1292.51	4958.53	3734.9	3338.77	3928.07	4898.34	6027.87	3679.76	3239.32	2623.09	2405.93	6104.16	4006.36
													100.446	2933.25	3555.59	3894.52	3466.76	2419.09	2276.41	2006.06	3292.34	1484.48	1390.09	1815.74	2804.2	2513.66	2969.09	3476.33	2780.33		5229.01	3512.28	1239.5	5205.84	3599.27	3258.23	3820.41	4388.15	5933.86	3595.81	3427.31	2594.97	2334.94	6474.51	4061.61
													101.786	2959.96	3385.7	3843.22	3318.3	2428.72	2293.52	2096.38	3432.54	1614.21	1492.61	1798.62	2823.39	2452.29	3064.25	3347.65	2857		5446.15	3509.51	1170.57	4780.78	3798.32	3250.27	4006.09	4129.53	5810.96	3756.85	3024.23	2812.11	2295.42	6598.65	3946.5
													103.125	3023.5	3253.65	3893.66	3385.56	2231.13	2139.35	2071.8	3542.21	1565.99	1665.98	1887.77	3015.29	2394.15	3260.1	3285.68	2882.18		5175.51	3521.87	1142.93	4927.93	3791.69	3284.1	4257.36	4035.24	6043.48	3782.01	2530.26	2876.06	2297.79	6414.41	4037.76
													104.464	3092.55	3242.13	3654.56	3333.92	2251.56	2261.62	2043.74	3385.22	1501.66	1811.32	1955.64	2901.43	2416.26	3136.6	3302.02	2889.86		4848.91	3425.81	1114.93	5089.91	3748.4	3418.58	4646.94	3690.13	6156.61	3434.43	2528.77	2928.04	2206.66	6399.73	4105.46
													105.804	3040.25	3109.37	3585.38	3228.4	2173.39	2237.08	1974.32	3383.84	1508.99	2088.45	1978.87	2962.71	2316.78	3238.34	3284.71	2837.13		4412.01	3127.45	1118.04	4742.43	3863.18	3251.33	4624.83	3843.06	6422.66	3148.94	2614.7	2976.29	2105.05	6135.82	3977.67
													107.143	3092.02	3194.64	3799.12	3244.91	2175.15	2264.13	1942.89	3269.71	1536.45	2021.11	2012.98	2832.15	2371.17	3293.21	3331.67	2881.15		4213.96	2860.05	1196.98	4803.05	3888.42	3362.58	4295.81	3446.43	6806.04	3214.54	2617.51	2794.15	2157.93	5385.62	3784.05
													108.482	3188.12	3304.03	4067.39	3280.48	2166.52	2315.85	1921.7	3219.74	1529.13	1954.75	2183.63	2699.76	2355.5	3357.22	3359.58	2864.02		4331.52	2858.18	1309.99	5153.73	3783.53	3269.01	4166.01	3107.12	7284.14	3309.66	2524.3	2792.33	2232.7	4951.68	3576.26
													109.821	3208.51	3327.22	4202.42	3175.29	2221.51	2270.13	1991.61	3133.17	1640.84	1842.84	2220.1	2586.64	2500.34	3415.7	3303.44	2822.29		4094.64	2667.56	1232.87	4791.95	3910.38	3193.58	4148.57	2982.74	7291.97	3305.22	2709.45	2694.33	2151.47	4987.57	3660.88
													111.161	3206.03	3261.78	3738.38	2947.12	2292.73	2264.81	2030.46	2946.93	1725.15	1868.13	2270.32	2365.43	2450.15	3193.59	3345.43	2837.75		3879.46	2920.01	1190.09	4942.08	3940.24	3132.68	4491.91	2976.69	7280.61	3287.08	2673.96	2801.22	2193.08	4833.79	3722.45
													112.5	3212.18	3371.31	3875.32	3161.72	2240.94	2303.85	2039.9	2854.44	1637.65	1751.51	2338.58	2123.99	2468.18	2933.92	3283.75	2899.27		3551.65	3428.58	1113.04	4760.81	3752.99	3066.31	4711.44	3025.86	7186.31	3341.45	2554.84	3039.89	2216	4623.07	3827.09
													113.839	3215.69	3332.4	3973.8	3336.8	2160.19	2319.19	2170.87	2735.82	1688.79	1800.89	2282.18	2064.26	2600.97	2789.92	3220.04	2877.01		3554.82	3369.28	1081.46	4627.61	3556.88	2906.77	4501.98	3155.69	7315.9	3155.69	2309.69	2918.37	2262.37	4467.08	4144.39
													115.179	3166.02	3338.28	3950.14	3385.96	2179.44	2389.77	2186.27	2727.09	1725.76	1753.89	2224.09	2078.08	2453.81	2691.98	3042.43	2930.1		3382.07	3292.04	1044.65	4641.65	3411.4	2801.13	4178.18	3149.24	6901.7	3223.98	2305.53	2955.19	2397.23	4766.1	4100.36
													116.518	3131.61	3494.2	4059.15	3561.1	2180.54	2384.97	2159.03	2756.58	1698.43	1858.07	2319.57	2060.85	2453.53	2693.65	3073.19	2926.77		3205.21	3109.43	1053.55	4685.74	3206.97	2614.32	3976.16	3164.31	6692.35	3325.02	2338.72	2857.99	2358.1	4844.35	4054.4
													117.857	3033.23	3300.63	3886.54	3816	2213.79	2353.61	2304.4	2884.87	1716.34	2036.55	2315.78	2047.97	2588.46	2558.99	3098.21	2790		3237.08	3191.56	1012.37	4497.21	2908.64	2675.36	3894.62	3044.11	6837.58	3249.04	2301.18	2836.55	2248.41	5138.84	4223.94
													119.196	3088.4	3104.34	3688.17	3857.56	2238.08	2278.5	2321.66	2970.22	1755.15	2006.15	2375.2	2067.41	2537.01	2515.09	3143.06	2786.8		2965.11	3350.06	1048.56	4401.5	2442.77	2615.57	3740	3287.7	5617.38	3287.01	2246.71	2910.03	2258.65	5211.19	4358.05
													120.536	3070.04	3040.61	3561.82	3726.17	2344.71	2188.09	2111.68	3113.67	1756.16	1927.28	2582.78	2090.83	2502.32	2628.83	3055.51	2744.3		2915.62	3403.41	1092.71	4132.37	2347.62	2595.45	3297.26	3249.55	5543.53	3344.68	2257.74	3053.93	2234.75	5085.98	4180.87
													121.875	3132.71	3274.91	3647.73	3686.38	2373.08	2188.54	1996.52	3034.14	1863.73	1673.37	2686.36	2104.87	2527.97	2676.65	3081.77	2659.61		2775.61	3334.99	1137.83	4449.86	2405.35	2742.12	3170.8	3166.18	5358.35	3262.35	2302.3	2848.33	2211.67	5292.5	4253.64
													123.214	3048.84	3081.85	3743.28	3627	2411.67	2285.23	1865.38	2991.44	1928.89	1680.09	2935.09	2000.34	2530.82	2934.05	2985.03	2626.52		2543.03	3234.13	1048.82	4625.21	2426.71	2632.2	2829.73	3243.13	5140.53	3537.06	2343.82	2724.72	2044.06	4848.01	4142.34
													124.554	2885.87	3109.82	3725.69	3749.64	2472.41	2249.97	1863.67	2994.81	1964.04	1544.81	3106.99	2049.44	2556.23	3220.87	2825.73	2691.24		2450.51	3190.48	1017.27	4425.24	2348.44	2545.09	2772.25	3155.58	5522.56	3742.87	2311.18	2861.37	2011.86	4807.27	4169.21
													125.893	2987.4	3005.41	3775.66	3771.26	2465.95	2263.48	1948.92	3074.41	2006.37	1508.11	3280.36	2083.11	2515.39	3017.42	2771.97	2717.72		2475.56	3228.91	1026.51	4446.57	2202.17	2478.23	2765.82	2998.87	5237.46	3658.82	2330.19	3040.27	1957.73	4663.15	3953.1
													127.232	3055.86	2875.01	3798.56	3587.96	2381.28	2181.54	1928.82	3051.81	1987.17	1540.12	3612.19	2015.04	2504	2659.38	2799.21	2707.88		2683.5	3333.3	1020.22	4178.01	2321.14	2429.43	2916.53	2928.24	5130.95	3621.94	2402.21	3157.98	1893.56	4628.49	3892.83
													128.571	3027.53	2973.81	3736.92	3548.39	2318.1	2183.03	1965.94	3164.64	1980.73	1594.76	3754.83	2068.49	2523.55	2550.88	2907.78	2691.38		2957.11	3548.82	1078.04	4081	2316.49	2351.27	3014.13	2953.55	4925.32	3573.68	2229.02	3267.43	1918.87	4822.91	3997.69
													129.911	3082.55	3001.23	3653.62	3539.86	2318.88	2160.11	1990.5	3146.64	1887.19	1515.78	3840.33	2064.11	2547.27	2621.01	2851.58	2609.88		2749.41	3334.61	1074.28	4318.64	2300.07	2334.95	3132.11	2719.49	4876.46	3599.97	2176.46	3337.41	2083.06	4961.75	4071.32
													131.25	3091.79	2957.24	3569.73	3380.59	2348.57	2037.12	2057.57	3108.5	1964.14	1427.17	3957.57	2048.73	2552.6	2431.23	2907.36	2489.98		2669.93	3615.93	1132.84	4524.98	2420.37	2307.53	3084.75	2724.52	4671.42	3864.02	2308.99	3388.1	2132.33	5389.41	4039.96
													132.589	3037.13	2822.12	3729.74	3322.17	2265.85	2009.92	2140.76	3199.7	2050.01	1448.77	4000.17	1973.62	2486.53	2213.52	2873.97	2531.61		2585.14	3400.06	1139.36	4636.19	2738.11	2348.19	3061.53	2693.2	4568.35	3883.8	2275.21	3371.13	2308.43	5606.88	3972.68
													133.929	3153.06	2646.68	3847.94	3303.68	2374.44	1942.04	2087.59	3052.11	1987.49	1598.48	3887.21	2028.91	2510.77	2290.77	2876.02	2548.84		2491.1	2895.24	1193.22	4563.99	2979.56	2422.26	2971.55	2773.33	4648.3	3762.93	2337.16	3280.42	2513.82	5430.32	3914.96
													135.268	3139.8	2721.54	3863.47	3470.46	2374.05	1956.27	2132.35	3075.19	1901.95	1510.29	3795.46	2011.77	2477.53	2368.47	2824.44	2618.81		2553.17	2815.25	1137.75	4717.26	2945.51	2419.98	2815.9	2817.98	4538.46	3837.95	2385	3113.95	2613.36	5261.73	3856.37
													136.607	3129.93	2907.57	3973.86	3280.2	2345.03	1950.31	1978.99	3008.87	1865.7	1466.12	3715.91	2090.58	2550.28	2469.07	2765.26	2626.17		2543.9	2777.79	1156.62	5112.1	2999.91	2427.65	2687.86	2675.4	4552.26	4142.3	2402.77	2956.93	2601.9	5104.66	3738.94
													137.946	3149.75	3067.28	3713.44	3223.56	2266.23	2023.93	1906.98	2850.58	1871.23	1428.15	3736.54	2137.3	2555.6	2798.1	2995.74	2765.15		2501.58	2678.13	1172.23	5084.38	2752.06	2488.07	2658.35	2769.49	4564.47	4341.23	2416.63	2904.76	2855.55	5164.89	3723.81
													139.286	3031.74	3036.7	3632.46	3274.03	2257.52	2033.47	1878.68	2946.69	1836.97	1361.11	3735.51	2115.4	2587.48	3319.3	3103.72	2873.02		2457.07	2908.64	1089.72	5116.15	2806.83	2624.15	2702	2798.82	4654.87	4539.1	2585.44	2887.96	2805.18	5319.39	3733.26
													140.625	3080.94	2936.48	3565.87	3349.15	2248.03	2073.04	1868.19	3049.69	1880.54	1360.74	3713.15	2053.48	2526.73	3141	3154.12	2831.57		2390.67	2951.59	1086.05	4978.62	2593.88	2695.92	2663.33	2641.91	4387.99	4495.9	2627.14	2770.37	2966.39	5382.26	3822.67
													141.964	3042.81	2859.57	3487.55	3383.93	2275.37	2122.74	1818.78	2887.01	1913.06	1376.73	3644.45	2069.58	2580.7	2994.53	3112.25	2810.06		2511.37	2959.66	1098.81	4903.06	2761.48	2716.64	2511.44	2687.53	3989.43	4233.4	2672.68	2678.98	3112.66	5615.35	4053.19
													143.304	2957.6	2803.21	3540.65	3391.67	2383.55	2076.43	1905.48	2914.79	1885.88	1403.43	3836.95	1976.84	2508.04	2744.89	3029.04	3013.93		2480.29	3162.17	1124.84	4788.93	2764.15	2742.4	2434.16	2582.92	3923.06	4168.94	2730.43	2735.06	3222.26	5751.58	4023.8
													144.643	2974.68	2810.8	3519.94	3203.98	2448.72	2099.89	2073.37	2898.34	1969.08	1427.89	3910.36	1973.85	2476.27	2817.36	3057.9	3050.13		2501.28	3333.75	1114.51	4735.76	2792.31	2714.19	2375.08	2440.31	3688.72	4081.53	2996.32	2763.77	3363.08	5676.57	4192.48
													145.982	3019.46	2742.71	3628.19	3156.66	2369.47	2056.3	2254.58	2958.85	1945.39	1507.28	3932.64	1984.22	2482.58	3003.46	2916.92	3213.09		2482.47	3375.31	1146.29	4795.33	2843.77	2655.48	2362.98	2564.04	3447.83	4171.88	3014.85	2686.39	3514.03	5703.14	4167.53
													147.321	3046.64	2826.91	3645.41	3187.09	2392.57	2016.07	2328.15	3115.91	2073.47	1578.9	4023.67	1940.85	2417.86	3188.81	2862.85	3303.78		2360.28	3261.76	1163.12	4848.97	2958.39	2673.11	2312.65	2402.08	3680.52	4395.91	2813.06	2517.1	3415.03	5721.28	4228.73
													148.661	3050.44	2959.75	3545.25	3355.27	2290.11	2103.13	2298.79	3160.86	2072.49	1664.91	4322.54	1894.63	2532.9	3204.91	2807.93	3327.91		2348.05	3102.72	1098.2	4347.78	3006.06	2582.59	2410.02	2418.06	4050.01	4262.63	2871.72	2604.67	3329.55	5590.32	4041.46
													150	3128.03	3010.63	3834.39	3948.89	2193.45	2114.12	2554.87	2878.01	1826.73	1779.44	4153.71	1889.6	2577.71	2802.89	2956.95	2794.52		2780.02	2875.33	1039.62	4062.31	2685.02	3097	3027.95	2641.13	4232.69	4493.08	2121.77	2724.94	3423.7	5551.49	4543.41
[truncated: 8 more columns]

## Sheet: Figure 3a
	Figure 3
	A	Percentage of cells receiving pancreas CD63+ exosomes
			Healthy								PDAC
		Mouse ID	1341	1339	1709	2972A	3413A	3414A	3438A	2143A	245A	689A	3673A	1571A	2746A
		Endothelial cells	18.1	12.3	4.11	32.7	49.7	51.5	58.3	28.8	8.87	2.46	3.95	28.1	70.6

## Sheet: Figure 3c
	Figure 3
	C	Percentage of endothelial in the pancreas of GEMMs
			Healthy								PDAC
		Mouse ID	1341	1339	1709	2972A	3413A	3414A	3438A	2143A	245A	689A	3673A	1571A	2746A
		Endothelial cells	5.13	23	87.2	14.8	22.8	23.8	20.4	19.3	25.9	59.1	49.9	7.71	9.32

## Sheet: Figure 3e
	Figure 3
	E	CD31 - Pdx1Flp Rab27aKO
		Rab27a WT			Rab27a KO
		Mouse ID	Number of CD31+ vessels per field (10x)		Mouse ID	Number of CD31+ vessels per field (10x)
		103TD	2.6		404TD	6.4
		104FE	0.9		407FED	4.3
		106FED	2		425TD	6.8
		110FED	5.5		611TEDFD	4.9
		116FE	5.3		1135TD	4.6
		117TE	2.3		1136FE	5.2

## Sheet: Figure 3g
	Figure 3
	G	CD31 - PKT iRab27a
		PKT Rab27a			PKT iRab27a
		Mouse ID	Number of CD31+ vessels per field (10x)		Mouse ID	Number of CD31+ vessels per field (10x)
		4878FD	5.28571		5372TD	8.77778
		5317TE	6		5324TD	12.9
		5311FDPE	7.125		5376FED	9.7
		5312FDPE	6.75		5323FD	10.125
		5314PEFE	7.28571		6084FD	8.4
		5369AEFD	4.25		5529AFDTD	17.4
		2303ATD	6.33333
		4078ATD	15

## Sheet: Figure 4a
	Figure 4
	A	Percentage of cells receiving pancreas CD63+ exosomes
			Healthy								PDAC
		Mouse ID	1341	1339	1709	2972A	3413A	3414A	3438A	2143A	245A	689A	3673A	1571A	2746A
		Immune cells	10.7	9.41	1.04	21.8	13.5	6.13	19.7	11.7	17.32	5.39	2.14	3.07	10.7

[truncated: 46 more sheets: Figure 4b, Figure 4c, Figure 4d, Figure 5a, Figure 5b, Figure 5c, Figure 5d, Figure 5e, Figure 6c, Figure 6d, Figure 7e, Figure 7h, Figure 7j, Figure 7k, Supplementary Fig 1d, Supplementary Fig 1e, Supplementary Fig 1f, Supplementary Fig 1g, Supplementary Fig 1h, Supplementary Fig 2b …]
